# Supplementary material for: The Presence of Neutrophil Extracellular Traps (NETs) in Brain Tumor Vessels Is Linked to Platelet Aggregates and Podoplanin in the Tumor Microenvironment
Source: Cancers (Basel). 2025 Sep 27;17(19):3141. doi: 10.3390/cancers17193141 (PMC12523597; doi:10.3390/cancers17193141)
Supplement: Supplementary file 1 [file cancers-17-03141-s001.zip]

Archive with 1 entries (1 files):
- cancers-3822588-supplementary.pdf
